# Supplementary material for: Effect of Blue Light Intensity During Spreading on the Aroma of Green Tea
Source: Foods. 2025 Apr 9;14(8):1308. doi: 10.3390/foods14081308 (PMC12025787; doi:10.3390/foods14081308)
Supplement: Supplementary file 1 [file foods-14-01308-s001.zip › Table S1.xlsx]

## Sheet: Sheet3
Table S1: Volatile compounds were detected by HS-SPME-GC-MS in green tea under different light conditions.
S. No.	RT (min)	RI	Volatile compounds	CAS	Mean content (μg/kg)
					HBL-1	HBL-2	HBL-3	MBL-1	MBL-2	MBL-3	LBL-1	LBL-2	LBL-3	DARK-1	DARK-2	DARK-3
1	1.866	612	Ethyl Acetate	141-78-6	18.3084	19.4573	18.8829	78.7849	79.0709	78.499	68.8199	67.6586	68.5123	66.821	67.1624	68.5749
2	1.953	655	2-Pentanone	107-87-9	N.d	N.d	N.d	48.8349	51.0016	49.9182	62.6234	60.9003	59.9352	N.d	N.d	N.d
3	2.121	652	3-Methyl-butanal	590-86-3	50.635	52.9564	55.4525	38.6157	38.1444	38.4476	27.206	27.2936	27.1978	30.7819	29.3454	30.815
4	2.188	662	2-Methyl-butanal	96-17-3	62.8569	62.8037	62.4181	66.2761	66.1376	67.2483	56.7834	55.6263	57.4015	51.2878	53.6381	51.194
5	2.332	684	1-Penten-3-ol	616-25-1	256.439	256.902	256.521	186.723	186.44	187.217	140.779	142.746	141.615	137.077	134.806	132.258
6	2.516	703	2-Ethyl-furan	3208-16-0	27.2301	28.4195	28.4159	14.5092	14.9516	14.912	7.12374	6.93173	7.35786	8.45064	7.90903	8.99224
7	2.811	726	1,1-Diethoxy-ethane	105-57-7	222.747	221.834	222.71	10.9423	10.4502	10.4535	N.d	N.d	N.d	9.03505	10.0214	8.04872
8	3.419	765	1-Pentanol	71-41-0	70.5647	70.8668	70.4169	39.1854	38.2272	39.1586	20.7061	20.8128	20.5994	25.6091	25.5399	25.6783
9	3.914	800	Hexanal	66-25-1	138.922	138.567	138.392	N.d	N.d	N.d	N.d	N.d	N.d	19.4567	19.1623	19.8095
10	3.992	803	2-Hexanol	626-93-7	N.d	N.d	N.d	N.d	N.d	N.d	16.6304	18.7275	17.4936	N.d	N.d	N.d
11	4.277	821	1-Ethyl-1H-pyrrole	617-92-5	N.d	N.d	N.d	12.3363	12.7104	12.6983	10.2	10.1851	10.4313	11.6809	13.6048	12.8801
12	4.672	854	(E)-2-hexenal	6728-26-3	N.d	N.d	N.d	N.d	N.d	N.d	7.12607	9.98041	6.55494	N.d	N.d	N.d
13	4.7	863	3-Methyl-butanoic acid	503-74-2	28.8962	29.979	29.4642	24.5474	24.3954	24.6994	18.5085	18.5708	18.8405	31.2343	30.8682	31.325
14	4.887	861	2-Methyl-butanoic acid	116-53-0	N.d	N.d	N.d	8.87029	8.54902	8.20965	14.9131	14.8761	14.5514	20.3775	20.2058	20.2917
15	5.052	857	(Z)-3-Hexen-1-ol	928-96-1	106.246	109.715	108.166	76.9999	76.8891	77.783	52.0244	52.1157	50.4834	47.0273	44.8837	46.7336
16	5.245	868	1-Hexanol	111-27-3	27.7293	27.1332	27.9326	15.6457	15.2828	15.5643	15.9929	16.8077	16.6586	8.512	8.73199	8.29201
17	5.487	904	Pentanoic acid	109-52-4	36.0586	42.6312	29.486	N.d	N.d	N.d	N.d	N.d	N.d	N.d	N.d	N.d
18	5.715	891	2-Heptanone	110-43-0	27.3102	24.5588	18.2444	N.d	N.d	N.d	N.d	N.d	N.d	N.d	N.d	N.d
19	6.107	915	Butyrolactone	96-48-0	23.8023	23.9419	23.8854	12.9429	12.0309	12.1189	N.d	N.d	N.d	N.d	N.d	N.d
20	7.091	962	Benzaldehyde	100-52-7	76.0017	76.2211	76.0889	35.0974	35.9812	35.9011	16.9409	16.751	16.5672	9.53222	9.34539	9.71905
21	7.114	964	2-Methyl-nonane	871-83-0	4.68919	4.41176	4.75047	N.d	N.d	N.d	8.21726	8.25481	8.37972	N.d	N.d	N.d
22	7.17	970	1-Heptanol	111-70-6	6.83644	6.90835	6.88757	N.d	N.d	N.d	N.d	N.d	N.d	9.70608	9.46171	9.08389
23	7.295	985	3,5,5-Trimethyl-2-hexene	26456-76-8	N.d	N.d	N.d	N.d	N.d	N.d	N.d	N.d	N.d	140.685	134.274	138.305
24	7.376	980	1-Octen-3-ol	3391-86-4	356.645	355.347	350.996	161.785	161.079	163.672	236.278	236.598	238.767	393.343	390.973	395.713
25	7.415	985	2,3-Octanedione	585-25-1	N.d	N.d	N.d	10.7078	15.3754	13.0416	34.3321	37.7494	31.1667	N.d	N.d	N.d
26	7.537	986	6-Methyl-5-hepten-2-one	110-93-0	N.d	N.d	N.d	25.831	25.7449	26.259	35.8392	35.496	35.7053	30.0027	29.4307	30.6177
27	7.631	993	2-Pentylfuran	3777-69-3	164.686	163.51	163.732	93.9005	93.9486	91.4332	54.8513	52.5444	53.0735	26.2126	28.1461	28.1633
28	7.758	1000	Hexanoic acid ethyl ester	123-66-0	12.6409	12.5995	12.6202	N.d	N.d	N.d	11.9087	12.7441	12.0732	6.93504	6.98458	6.79381
29	7.859	1006	(E)-3-Hexenoic acid ethyl ester	26553-46-8	3.27477	2.68834	3.8612	N.d	N.d	N.d	N.d	N.d	N.d	N.d	N.d	N.d
30	7.861	1008	2,3,5-Trimethylpyrazine	14667-55-1	32.0439	29.7648	18.4493	N.d	N.d	N.d	N.d	N.d	N.d	N.d	N.d	N.d
31	7.908	1011	(E,E)-2,4-Heptadienal	4313-03-5	N.d	N.d	N.d	6.23758	10.6448	8.4412	6.54865	10.8181	8.68338	N.d	N.d	N.d
32	8.109	1018	2,6-Dimethyl-nonane	17302-28-2	53.0556	51.4223	50.54	43.1328	41.0157	41.8992	46.4166	45.3676	49.4656	34.1965	34.8638	33.5293
33	8.281	1030	2-Ethyl-1-hexanol	104-76-7	N.d	N.d	N.d	N.d	N.d	N.d	10.7215	10.4225	10.072	13.9067	13.0055	13.0344
34	8.297	1030	Limonene	138-86-3	N.d	N.d	N.d	8.90022	7.42858	8.95694	14.1204	12.136	14.5328	N.d	N.d	N.d
35	8.399	1036	Benzyl alcohol	100-51-6	309.571	308.704	309.137	327.679	328.107	327.481	190.014	192.187	190.257	115.7	111.196	113.057
36	8.418	1033	(E)-3-Octen-2-one	18402-82-9	76.897	77.7455	76.6403	N.d	N.d	N.d	N.d	N.d	N.d	N.d	N.d	N.d
37	8.419	1036	2,2,6-Trimethyl-cyclohexanone	2408-37-9	N.d	N.d	N.d	12.8306	12.5686	12.6996	17.31	16.8871	16.5815	12.6695	12.2739	12.3949
38	8.617	1045	Benzeneacetaldehyde	122-78-1	80.2531	77.1239	76.4753	30.5028	28.9778	30.8069	19.7121	19.843	19.036	14.5779	12.9371	12.5028
39	8.67	1037	β-Ocimene	13877-91-3	N.d	N.d	N.d	22.7689	21.9459	23.7446	16.8829	15.5879	15.178	N.d	N.d	N.d
40	8.726	1057	5-ethyldihydro-2(3H)-Furanone	695-06-7	N.d	N.d	N.d	N.d	N.d	N.d	23.7401	23.4041	23.0682	N.d	N.d	N.d
41	8.834	1060	(E)-2-octenal	2548-87-0	112.989	118.495	115.062	N.d	N.d	N.d	N.d	N.d	N.d	N.d	N.d	N.d
42	8.861	1064	2-Acetyl pyrrole	1072-83-9	30.331	28.1622	29.743	176.975	175.95	175.12	177.28	176.617	177.942	147.304	151.492	143.115
43	9.063	1067	(Z)-2-Octen-1-ol	26001-58-1	N.d	N.d	N.d	N.d	N.d	N.d	58.6944	14.4203	35.2453	18.1503	17.0755	18.225
44	9.102	1068	(E)-2-Octen-1-ol	18409-17-1	85.372	87.334	85.6128	N.d	N.d	N.d	N.d	N.d	N.d	N.d	N.d	N.d
45	9.197	1074	cis-Linalool oxide (furanoid)	5989-33-3	142.596	139.437	140.94	225.272	225.337	225.946	152.813	158.045	157.5	102.992	105.207	106.51
46	9.529	1086	trans-Linalool oxide (furanoid)	34995-77-2	464.737	461.627	460.682	668.913	668.315	669.51	478.965	477.519	476.287	311.674	318.724	311.398
47	9.76	1099	Linalool	78-70-6	186.694	190.215	187.386	415.266	416.889	415.642	286.496	286.651	282.663	179.36	170.663	175.468
48	9.871	1107	Hotrienol	29957-43-5	56.3004	56.4596	58.38	114.133	115.761	114.059	85.0678	88.1252	88.5792	60.6849	62.7199	63.2034
49	10.082	1110	Maltol	118-71-8	N.d	N.d	N.d	56.4503	55.0303	56.7403	N.d	N.d	N.d	5.45481	5.55901	5.50691
50	10.096	1116	Phenylethyl alcohol	60-12-8	912.997	910.076	913.036	1002.75	1002.98	1004.52	645.003	641.277	657.941	466.381	460.266	468.74
51	10.323	1126	2,9-Dimethyl-decane	1002-17-1	9.13509	8.72368	9.16372	N.d	N.d	N.d	N.d	N.d	N.d	N.d	N.d	N.d
52	10.782	1144	(R,S)-5-Ethyl-6-methyl-3E-hepten-2-one	57283-79-1	59.061	58.6635	58.2891	18.9165	18.0379	18.4772	N.d	N.d	N.d	N.d	N.d	N.d
53	11.003	1155	( E, Z)-2,6-Nonadienal	557-48-2	3.6194	3.43603	3.25266	34.7213	35.723	33.8765	17.7166	18.0613	17.3719	N.d	N.d	N.d
54	11.447	1173	Linalool oxide (pyranoid)	39028-58-5	326.098	325.306	325.702	558.025	558.456	557.594	420.95	424.444	426.737	287.505	288.593	291.824
55	11.818	1190	2,6-Dimethyl-3,7-octadiene-2,6-diol	13741-21-4	73.181	72.8495	72.9862	114.841	114.136	115.256	78.0832	74.8034	74.3603	46.9169	45.1049	46.5139
56	11.936	1181	Naphthalene	91-20-3	16.0375	16.7964	15.5824	16.0336	17.5466	13.0357	17.8889	19.0185	18.2338	N.d	N.d	N.d
57	12.043	1192	Methyl salicylate	119-36-8	140.493	144.939	140.945	175.142	172.419	174.873	119.162	117.544	118.062	97.7356	95.0814	93.7127
58	12.1	1200	Dodecane	112-40-3	73.2035	71.9547	71.5418	89.5258	89.5526	89.457	65.5535	66.0572	65.4255	33.8051	39.6488	35.0876
59	12.177	1201	2,6,6-Trimethyl-1,3-cyclohexadiene-1-carboxaldehyde	116-26-7	18.7257	18.7355	18.3005	23.0886	23.7048	23.1987	20.6253	20.1266	20.7943	14.6115	14.6726	14.5334
60	12.244	1205	Decanal	112-31-2	69.2869	70.2449	70.0346	42.8887	45.5903	46.252	35.3089	36.8627	33.755	N.d	N.d	N.d
61	12.378	1208	2,4-Dimethyl-undecane	17312-80-0	29.2583	28.2961	28.5762	25.3279	26.6943	26.45	15.813	16.0752	15.5507	15.5141	15.0437	15.9845
62	12.56	1210	2,6-Dimethyl-undecane	17301-23-4	142.75	139.28	142.562	166.599	168.752	164.519	91.3678	91.4892	92.4988	90.1714	90.9733	92.3696
63	12.794	1219	4-Vinylphenol	2628-17-3	36.5377	37.2972	35.7782	64.1406	67.4385	68.1613	86.7196	77.6881	84.538	N.d	N.d	N.d
64	12.812	1220	β-Cyclocitral	432-25-7	23.6746	22.2784	22.9765	26.4251	26.2515	28.7147	17.5103	17.1336	17.9708	9.68182	9.39574	9.6484
65	12.969	1228	Nerol	106-25-2	59.1188	57.3379	58.1709	42.1863	40.692	43.6805	N.d	N.d	N.d	24.7783	24.7864	24.7375
66	13.287	1240	Neral	106-26-3	73.1638	73.1515	47.6239	50.0003	65.5707	70.7799	42.6391	43.7304	41.5478	N.d	N.d	N.d
67	13.451	1252	2,4-Nonanedione, 3-methyl	113486-29-6	11.6466	10.8073	11.227	64.6683	62.9697	64.8606	33.9137	34.284	33.5434	N.d	N.d	N.d
68	13.634	1255	Geraniol	106-24-1	1152.43	1152.56	1152.5	1613.6	1610.02	1617.17	1101.3	1106.85	1115.74	1016.93	1018.5	1015.35
69	13.663	1259	4-Methyl-dodecane	6117-97-1	67.2945	60.0656	38.3689	N.d	N.d	N.d	N.d	N.d	N.d	N.d	N.d	N.d
70	13.768	1251	2,3-Dimethyl-undecane	17312-77-5	269.143	254.017	261.58	N.d	N.d	N.d	N.d	N.d	N.d	N.d	N.d	N.d
71	13.834	1263	(E)-2-Decenal	3913-81-3	3.12431	2.8259	2.5275	247.41	242.582	248.951	127.055	128.324	125.785	N.d	N.d	N.d
72	14.089	1271	E-Citral (geranial)	141-27-5	4.04079	2.96606	1.89133	484.218	483.425	485.01	262.966	270.71	255.223	N.d	N.d	N.d
73	14.488	1275	2,6,11-Trimethyl-dodecane	31295-56-4	N.d	N.d	N.d	79.8453	114.875	115.524	60.4187	61.1028	59.7347	61.3063	60.2868	62.3259
74	14.784	1295	Indole	120-72-9	69.2906	67.1751	66.5611	N.d	N.d	N.d	70.8806	70.7743	70.355	56.3301	57.9431	59.8445
75	14.8	1300	Tridecane	629-50-5	8.13322	8.58437	8.03553	86.5624	84.8537	87.6662	58.623	59.4689	58.2989	58.8442	52.8011	54.9643
76	14.86	1317	p-Vinylguaiacol	7786-61-0	116.757	114.84	112.922	N.d	N.d	N.d	N.d	N.d	N.d	N.d	N.d	N.d
77	15.021	1317	(E,E)-2,4-Decadienal	25152-84-5	N.d	N.d	N.d	63.9282	103.649	104.787	47.0078	44.6293	49.3862	N.d	N.d	N.d
78	15.336	1325	4,6-Dimethyl-dodecane	61141-72-8	77.7735	61.4408	48.2306	150.496	222.848	225.087	117.457	118.386	116.528	116.644	118.59	117.531
79	16.316	1344	6-Methyl-tridecane	13287-21-3	N.d	N.d	N.d	22.7114	32.5512	30.107	37.6041	28.1678	18.7315	90.1121	91.7713	99.7483
80	16.4	1348	5-Methyl-tridecane	25117-31-1	24.9165	23.1678	25.1343	N.d	N.d	N.d	N.d	N.d	N.d	72.6392	74.7532	73.0682
81	16.446	1359	4-Methyl-tridecane	26730-12-1	N.d	N.d	N.d	28.5773	28.9228	26.75	33.2836	33.0955	31.6895	79.9173	78.8777	77.0943
82	16.788	1371	3-Methyl-tridecane	6418-41-3	31.5668	33.5361	35.5053	32.4784	44.9723	46.3957	67.1025	42.6746	25.7583	159.974	153.162	150.882
83	16.842	1373	n-Decanoic acid	334-48-5	57.2854	62.3383	43.8771	37.5139	43.4876	49.4613	N.d	N.d	N.d	N.d	N.d	N.d
84	17.205	1380	(Z)-Hexanoic acid-3-hexenyl ester	31501-11-8	N.d	N.d	N.d	288.533	286.924	288.396	434.345	433.237	435.454	172.836	182.718	187.852
85	17.343	1389	(Z,Z)-3-Hexenoic acid-3-hexenyl ester	61444-38-0	N.d	N.d	N.d	N.d	N.d	N.d	81.037	80.2481	80.935	N.d	N.d	N.d
86	17.426	1391	(E)-2-Hexenyl-hexanoic acid ester	53398-86-0	N.d	N.d	N.d	47.6293	45.0191	46.0528	99.7644	90.7678	96.9379	58.9928	60.1259	60.0475
87	17.755	1394	cis-Jasmone	488-10-8	N.d	N.d	N.d	106.646	105.605	104.568	142.932	146.345	145.05	82.3346	84.5579	84.5749
88	17.821	1405	Vanillin	121-33-5	69.4126	73.2695	68.5612	11.4501	10.2144	12.9787	N.d	N.d	N.d	N.d	N.d	N.d
89	18.472	1426	α-Ionone	127-41-3	76.6308	73.4982	78.7306	N.d	N.d	N.d	N.d	N.d	N.d	N.d	N.d	N.d
90	18.872	1441	Coumarin	91-64-5	32.5009	35.6818	35.9056	53.6505	54.6594	53.3141	42.3171	43.9355	43.1686	34.9049	34.6209	35.189
91	19.139	1456	Geranylacetone	689-67-8	298.465	288.224	299.5	N.d	N.d	N.d	N.d	N.d	N.d	N.d	N.d	N.d
92	19.241	1453	5-Methyl-tetradecane	25117-32-2	N.d	N.d	N.d	224.508	215.041	233.975	142.056	144.589	147.121	322.466	318.987	325.945
93	19.392	1459	4-Methyl-tetradecane	25117-24-2	518.08	504.698	511.389	160.022	160.39	161.772	130.267	135.184	124.4	253.766	252.967	254.564
94	19.509	1466	2,3,7-Trimethyl-decane	62238-13-5	89.5573	88.0652	88.8113	658.96	666.093	671.827	511.071	500.555	501.587	966.082	976.518	959.647
95	19.642	1470	3-Methyl-tetradecane	18435-22-8	81.5948	85.8937	82.6582	N.d	N.d	N.d	N.d	N.d	N.d	473.841	432.454	415.229
96	20.244	1486	trans-β-Ionone	79-77-6	761.037	767.893	759.465	656.467	654.943	657.991	337.726	339.701	333.419	230.584	224.49	221.104
97	20.481	1495	delta-decalactone	629-62-9	496.136	481.604	488.87	449.062	449.833	448.292	253.396	248.31	258.483	1589.02	1562.09	1515.96
98	20.558	1500	Pentadecane	13150-81-7	N.d	N.d	N.d	605.152	602.255	608.049	811.099	782.113	790.085	N.d	N.d	N.d
99	20.944	1519	2,4-Di-tert-butylphenol	96-76-4	107.392	108.632	107.06	258.439	253.203	258.002	176.797	177.676	175.918	255.995	245.348	251.693
100	21.457	1538	Dihydroactinolide	15356-74-8	606.423	601.15	608.786	464.877	460.363	462.987	269.775	261.067	262.529	373.337	370.726	375.947
101	21.903	1541	7-Methyl-pentadecane	6165-40-8	N.d	N.d	N.d	N.d	N.d	N.d	N.d	N.d	N.d	189.545	190.459	198.631
102	22.459	1568	Dodecanoic acid	2882-96-4	111.187	115.415	109.644	N.d	N.d	N.d	N.d	N.d	N.d	243.371	246.738	250.005
103	22.54	1570	3-Methyl-pentadecane	2051-30-1	17.2545	15.2105	16.8415	161.756	152.9	176.888	333.663	292.926	298.294	N.d	N.d	N.d
104	23.157	1594	Diethyl phthalate	84-66-2	174.294	170.467	174.513	26.2885	25.7993	26.3906	23.8681	23.5617	23.1745	N.d	N.d	N.d
105	23.264	1600	Hexadecane	544-76-3	N.d	N.d	N.d	193.176	191.016	190.156	500.66	502.258	505.062	635.223	627.055	623.391
106	23.633	1648	Methyl jasmonate	1211-29-6	32.7591	32.8597	31.9633	N.d	N.d	N.d	N.d	N.d	N.d	N.d	N.d	N.d
107	23.841	1659	4-Methyl-hexadecane	25117-26-4	18.2529	18.891	18.5292	N.d	N.d	N.d	N.d	N.d	N.d	N.d	N.d	N.d
108	26.37	1735	2-Ethylhexyl-benzoic acid ester	5444-75-7	N.d	N.d	N.d	126.829	125.9	129.903	85.7761	87.161	85.8749	24.8434	25.3902	24.2967
109	27.641	1769	Tetradecanoic acid	544-63-8	N.d	N.d	N.d	11.4803	11.6063	13.8412	81.0408	79.276	73.2652	N.d	N.d	N.d
110	29.647	1837	Neophytadiene	504-96-1	N.d	N.d	N.d	15.4072	14.9051	15.3336	35.4327	35.9344	35.0747	24.762	25.8173	25.4053
111	30.246	1870	Diisobutyl phthalate	84-69-5	65.6354	65.5024	62.7737	66.1473	65.8547	66.4094	120.149	120.572	121.336	97.1342	92.4371	97.061
112	31.602	1923	7,9-Di-tert-butyl-1-oxaspiro(4,5)deca-6,9-diene-2,8-dione	82304-66-3	20.7582	19.4926	20.4876	25.5247	25.6893	25.8325	21.349	21.3594	21.3542	32.8779	34.4238	31.7243
113	31.742	1926	Methyl hexadecanoate	112-39-0	N.d	N.d	N.d	12.1669	11.1618	13.1566	50.6148	52.739	48.4905	N.d	N.d	N.d
114	32.622	1965	Dibutyl phthalate	84-74-2	54.1021	52.3494	53.9783	90.1991	90.3381	90.2501	215.018	214.383	212.205	91.9438	98.494	96.5151
115	33.383	1993	Ethyl hexadecanoate	628-97-7	31.6833	31.1167	31.3097	71.3509	73.6564	70.6736	74.6851	75.2741	72.0368	91.3936	92.423	94.6983
116	36.056	2114	Phytol	150-86-7	N.d	N.d	N.d	55.8182	57.3393	57.6809	154.773	155.759	154.768	141.954	150.235	148.524
RT, Retention time.
RI, retention index. The identification of volatile compounds was carried out using mass spectrometry (MS) method combined with the retention index (RI).
N.d was abbreviation of not detected.
