# Supplementary material for: Effect of Blue Light Intensity During Spreading on the Aroma of Green Tea
Source: Foods. 2025 Apr 9;14(8):1308. doi: 10.3390/foods14081308 (PMC12025787; doi:10.3390/foods14081308)
Supplement: Supplementary file 1 [file foods-14-01308-s001.zip › Table S2.xlsx]

## Sheet: Sheet1
Table S2: Volatile components screened according to VIP > 1 and p < 0.05 in green tea under different light conditions.
S. No.	Volatile compounds	VIP value	p value	Type
1	2-Methyl-nonane	1.2469	6.0066e-13	FADVs
2	Hexanoic acid ethyl ester	1.18683	1.7214e-11	FADVs
3	5-ethyldihydro-2(3H)-Furanone	1.1756	1.6013e-14	FADVs
4	(Z,Z)-3-Hexenoic acid-3-hexenyl ester	1.17543	5.7509e-18	FADVs
5	2-Hexanol	1.17426	1.317e-09	FADVs
6	Indole	1.15851	1.306e-11	AADVs
7	(E)-2-hexenal	1.15235	4.2104e-05	FADVs
8	Tetradecanoic acid	1.14182	2.1834e-10	FADVs
9	Maltol	1.14072	1.1103e-14	AADVs
10	Methyl hexadecanoate	1.12241	6.9378e-11	FADVs
11	Dibutyl phthalate	1.09418	4.7024e-13	Others
12	Geraniol	1.08976	5.1341e-15	VTs
13	(Z)-2-Octen-1-ol	1.08915	0.0184	FADVs
14	7,9-Di-tert-butyl-1-oxaspiro(4,5)deca-6,9-diene-2,8-dione	1.0827	1.2544e-07	Others
15	2,3-Octanedione	1.0819	1.3731e-07	FADVs
16	4,6-Dimethyl-dodecane	1.08013	0.00054328	FADVs
17	Diisobutyl phthalate	1.08006	2.548e-10	Others
18	3-Methyl-butanoic acid	1.07824	1.6303e-10	AADVs
19	2,4-Di-tert-butylphenol	1.07167	2.2037e-11	Others
20	2,6-Dimethyl-undecane	1.06366	1.449e-11	FADVs
21	delta-decalactone	1.06357	1.8127e-12	FADVs
22	4-Vinylphenol	1.05561	2.0724e-09	Others
23	Naphthalene	1.05398	1.0107e-06	Others
24	3-Methyl-pentadecane	1.05386	5.3812e-09	FADVs
25	2,6-Dimethyl-nonane	1.04677	1.9073e-06	FADVs
26	5-Methyl-tridecane	1.03475	1.6265e-13	FADVs
27	3-Methyl-tetradecane	1.03431	1.3907e-09	FADVs
28	Methyl salicylate	1.03182	1.0631e-10	AADVs
29	3,5,5-Trimethyl-2-hexene	1.03106	8.1407e-13	FADVs
30	7-Methyl-pentadecane	1.03087	1.805e-12	FADVs
31	cis-Linalool oxide (furanoid)	1.03061	5.4887e-12	VTs
32	Dodecanoic acid	1.02978	5.8283e-14	FADVs
33	2,6,11-Trimethyl-dodecane	1.02723	3.6239e-05	FADVs
34	2,6-Dimethyl-3,7-octadiene-2,6-diol	1.02683	1.2456e-11	Others
35	5-Methyl-tetradecane	1.02485	1.4111e-11	FADVs
36	Limonene	1.02379	1.2686e-07	Others
37	trans-Linalool oxide (furanoid)	1.02255	9.6905e-15	VTs
38	Nerol	1.02196	6.6203e-12	VTs
39	Linalool	1.01885	1.6259e-13	VTs
40	(E,E)-2,4-Decadienal	1.01748	7.2088e-05	FADVs
41	Linalool oxide (pyranoid)	1.01519	5.1193e-15	VTs
42	Coumarin	1.01413	7.0048e-08	FADVs
43	2,4-Nonanedione, 3-methyl	1.01231	6.6836e-14	FADVs
44	( E, Z)-2,6-Nonadienal	1.01186	1.7047e-12	FADVs
45	1-Heptanol	1.00928	8.1299e-12	FADVs
46	2,3,7-Trimethyl-decane	1.00892	8.9512e-15	FADVs
47	Pentadecane	1.00754	9.0925e-14	FADVs
48	(E)-2-Decenal	1.00707	4.3771e-15	FADVs
49	Hotrienol	1.00656	8.7415e-11	FADVs
50	2-Methyl-butanal	1.00419	1.8889e-07	AADVs
51	2,6,6-Trimethyl-1,3-cyclohexadiene-1-carboxaldehyde	1.00406	1.373e-09	CDVs
52	E-Citral (geranial)	1.00271	1.005e-14	VTs
53	2-Pentanone	1.00078	1.8774e-12	FADVs
